# Supplementary material for: An annotated near-complete sequence assembly of the Magnaporthe oryzae 70-15 reference genome
Source: Sci Data. 2025 May 7;12:758. doi: 10.1038/s41597-025-05116-3 (PMC12059122; doi:10.1038/s41597-025-05116-3)
Supplement: Supplementary file 1 — Supplementary Table S1,Supplementary Table S2, Supplementary Table S3, Supplementary Table S4 [file 41597_2025_5116_MOESM1_ESM.xlsx]

## Sheet: Table list
Table	Content
Supplementary Table S1	Comparison of Magnaporthe oryzae assembly results in every optimization step with 2 assemblers
Supplementary Table S2	The published Magnaporthe oryzae RNA-seq data for genome annotation
Supplementary Table S3	The comparative structural variant analysis between the MG8 reference genome and the T2T 70-15 assembly
Supplementary Table S4	The ten high-quality genomes assembled by third generation long-read sequencing in Magnaporthe oryzae taxon

## Sheet: Supplementary Table S1
Parameters	Regular		Polish		Gaps filling
Software	hicanu	hifiasm	hicanu	hifiasm	hicanu	hifiasm
Total assembly size (Mb)	47.61	49.04	47.61	49.01	47.66	49.25
Total contig number	126	138	115	116	115	116
Longest scaffold (Mb)	8.62	8.43	8.62	8.39	8.62	8.4
N50 length (Mb)	6.95	5.82	6.95	5.82	6.95	5.82
N90 length (Mb)	4.29	0.9	4.29	1.15	4.29	1.27
L50 number	3	4	3	4	3	4
L90 number	7	9	7	9	7	9
GC content (%)	50.98	49.61	50.98	49.61	50.97	49.53
Gaps	31	42	42	68	24	37
BUSCO	0.975	0.976	0.975	0.975	0.975	0.974
NGS reads mapping (40X)	0.9988	0.9987	0.9988	0.9987	0.9996	0.9987

## Sheet: Supplementary Table S2
BioProject	Run	Bases	Bytes	Tissue	Mapping to HiFi 70-15 Chr	Experiment	Platform	LibraryLayout	strain	condition	Timepoint
PRJEB45007	ERR5928170	3.80 G	908.60 Mb	fungus-leaf mix	0.086	ERX5568686	ILLUMINA	PAIRED	Guy11	Co39 Leaf Drop	8h
PRJEB45007	ERR5928171	3.76 G	898.40 Mb	fungus-leaf mix	0.0487	ERX5568687	ILLUMINA	PAIRED	Guy11	Co39 Leaf Drop	16h
PRJEB45007	ERR5928165	3.85 G	920.39 Mb	fungus-leaf mix	0.0283	ERX5568681	ILLUMINA	PAIRED	Guy11	Co39 Leaf Drop	24h
PRJEB45007	ERR5928173	3.98 G	952.48 Mb	fungus-leaf mix	0.1186	ERX5568689	ILLUMINA	PAIRED	Guy11	Co39 Leaf Drop	48h
PRJEB45007	ERR5928158	3.57 G	855.34 Mb	fungus-leaf mix	0.1679	ERX5568674	ILLUMINA	PAIRED	Guy11	Co39 Leaf Drop	72h
PRJEB45007	ERR5928159	4.80 G	1.12 Gb	fungus-leaf mix	0.2084	ERX5568675	ILLUMINA	PAIRED	Guy11	Co39 Leaf Drop	96h
PRJEB45007	ERR5928160	3.77 G	901.32 Mb	fungus-leaf mix	0.0612	ERX5568676	ILLUMINA	PAIRED	Guy11	Co39 Leaf Drop	144h
PRJNA52817	SRR081552	3.92 G	2.18 Gb	fungus	0.9529	SRX033445	ILLUMINA	PAIRED	70-15	Moryzae_CM + Light	3-5d
PRJNA52817	SRR081553	3.85 G	2.15 Gb	fungus	0.9528	SRX033446	ILLUMINA	PAIRED	70-15	Moryzae_CM + Dark	3-5d
PRJNA52817	SRR081554	3.43 G	1.76 Gb	fungus	0.9577	SRX033447	ILLUMINA	PAIRED	70-15	Moryzae_CM + 4C	3-5d
PRJNA52817	SRR081555	3.92 G	2.25 Gb	fungus	0.9369	SRX033448	ILLUMINA	PAIRED	70-15	Moryzae_CM + 42C	3-5d
PRJNA52817	SRR081556	3.56 G	2.04 Gb	fungus	0.9313	SRX033449	ILLUMINA	PAIRED	70-15	Moryzae_CM + NaCl	3-5d

## Sheet: Supplementary Table S3
MG8	Start	End	T2T 70-15	Start	End	SV type
MG8_Chr1	997953	1001134	HiFi70-15_Chr1	1095278	1098458	INV
MG8_Chr1	2855648	2857359	HiFi70-15_Chr1	3103796	3105507	INV
MG8_Chr1	4021018	4022866	HiFi70-15_Chr1	4272155	4274003	INV
MG8_Chr2	135634	136027	HiFi70-15_Chr2	146054	146447	INV
MG8_Chr2	7847354	7849079	HiFi70-15_Chr2	8108811	8110536	INV
MG8_Chr3	275793	276615	HiFi70-15_Chr3	274100	274922	INV
MG8_Chr3	6563950	6564460	HiFi70-15_Chr3	6794852	6795362	INV
MG8_Chr4	477104	478441	HiFi70-15_Chr4	521380	522717	INV
MG8_Chr6	725815	726067	HiFi70-15_Chr6	755358	755610	INV
MG8_Chr6	1309209	1391990	HiFi70-15_Chr6	1547214	1631595	INV
MG8_Chr6	3311550	3315315	HiFi70-15_Chr6	3625657	3629425	INV
MG8_Chr7	3183510	3209305	HiFi70-15_Chr7	3447450	3476734	INV
MG8_Chr1	1141008	1144583	HiFi70-15_Chr7	730738	734314	TRANS
MG8_Chr4	5143831	5149459	HiFi70-15_Chr7	721584	727212	TRANS
MG8_Chr4	5226651	5232035	HiFi70-15_Chr7	845150	850555	TRANS
MG8_Chr6	541756	543327	HiFi70-15_Chr7	734900	736473	TRANS
MG8_Chr7	2952666	2956781	HiFi70-15_Chr7	519428	523543	TRANS
MG8_Chr7	2993934	2994452	HiFi70-15_Chr7	573114	573632	TRANS
MG8_Chr7	3000384	3004616	HiFi70-15_Chr7	579674	583906	TRANS
MG8_Chr7	3164025	3167057	HiFi70-15_Chr7	721584	724616	TRANS
MG8_Chr7	3211508	3213360	HiFi70-15_Chr7	787371	789223	TRANS
MG8_Chr7	3215268	3217134	HiFi70-15_Chr7	795278	797144	TRANS

## Sheet: Supplementary Table S4
Organism name	Strain	Biosample	Level	Size (Mb)	GC%	Geographic location	Host	Sequence technology	Source	PubMed
Pyricularia oryzae	B71	SAMN06076154	chromosome	44.85	49.85	Okinawa Uno, Bolivia	Triticum aestivum	Oxford Nanopore MiniION	https://www.ncbi.nlm.nih.gov/assembly/GCA_004785725.2/	https://journals.plos.org/plosgenetics/article?id=10.1371/journal.pgen.1008272
Pyricularia oryzae	EA18	SAMN25211060	chromosome	45.75	50.95	Enshi Hubei, China	Oryza sativa ssp. japonica variety Kitaake	Oxford Nanopore	https://www.ncbi.nlm.nih.gov/assembly/GCA_021764705.1#/st	https://apsjournals.apsnet.org/doi/full/10.1094/MPMI-01-22-0030-A?rfr_dat=cr_pub++0pubmed&url_ver=Z39.88-2003&rfr_id=ori%3Arid%3Acrossref.org
Pyricularia oryzae	MZ5-1-6	SAMN10491321	chromosome	42.7	50.08	Miyazaki, Japan	Eleusine coracana	PacBio RSII; Illumina MiSeq	https://www.ncbi.nlm.nih.gov/assembly/GCA_004346965.1/	https://academic.oup.com/mbe/article/36/6/1148/5369728?login=false
Pyricularia oryzae	LpKY97	SAMN14533965	chromosome	45.61	49.96	-	perennial ryegrass cultivar Gulf	Oxford Nanopore MiniION	https://www.ncbi.nlm.nih.gov/assembly/GCA_012272995.1/	https://www.ncbi.nlm.nih.gov/pmc/articles/PMC7367193/
Pyricularia oryzae	P131	SAMN02981399	chromosome	43.2	51	Japan	Oryza sativa ssp. Japonica	Illumina HiSeq; PacBio; Hi-C	https://www.ncbi.nlm.nih.gov/datasets/genome/GCA_000292605.2/	https://www.nature.com/articles/s41597-024-03209-z
Pyricularia oryzae	Br48	SAMD00549507	chromosome	42.5	50	Brazil	Triticum aestivum	PacBio2; Illumina MiSeq;Illumina HiSeq	https://www.ncbi.nlm.nih.gov/datasets/genome/GCA_036493215.1/	-
Pyricularia oryzae	TRG2	SAMN27511241	chromosome	38.9	51.5	Thailand	Oryza sativa	PacBio RSII	https://www.ncbi.nlm.nih.gov/datasets/genome/GCA_030512215.1/	-
Pyricularia oryzae	T3	SAMN36849576	chromosome	41.7	50	Brazil	Triticum aestivum	Oxford Nanopore MinION	https://www.ncbi.nlm.nih.gov/datasets/genome/GCA_030718865.1/	-
Pyricularia oryzae	TF05-1MC7	SAMN36850036	chromosome	45.5	50	USA: Kentucky, Lexington	Lolium arundinaceum	Oxford Nanopore MinION	https://www.ncbi.nlm.nih.gov/datasets/genome/GCA_036172685.1/	-
Pyricularia oryzae	ZM1-2	SAMN29254577	chromosome	44.97	49.50	Mpika, Zambia	Triticum aestivum	Oxford Nanopore MinION	https://www.ncbi.nlm.nih.gov/datasets/genome/GCA_026261775.1/	https://www.biorxiv.org/content/10.1101/2022.06.18.496690v1
